# Supplementary material for: EHMT2 methyltransferase governs cell identity in the lung and is required for KRAS G12D tumor development and propagation
Source: eLife. 2022 Aug 19;11:e57648. doi: 10.7554/eLife.57648 (PMC9439681; doi:10.7554/eLife.57648)
Supplement: Figure 1—source data 2. [file elife-57648-fig1-data2.zip]

Archive with 4 entries (4 files):
- Figure 1 source data2 57648.jpg
- __MACOSX/._Figure 1 source data2 57648.jpg
- Figure 1 source data2 (2).jpg
- __MACOSX/._Figure 1 source data2 (2).jpg
